# Supplementary material for: Proteomic signatures of eosinophilic and neutrophilic asthma from serum and sputum
Source: eBioMedicine. 2023 Dec 20;99:104936. doi: 10.1016/j.ebiom.2023.104936 (PMC10776923; doi:10.1016/j.ebiom.2023.104936)
Supplement: Supplementary Material 2 [file mmc2.xlsx]

## Sheet: Sheet1
Frist name	Last name
I. M.	Adcock
H.	Ahmed
C.	Auffray
P.	Bakke
A. T.	Bansal
F.	Baribaud
E.S.	Barnathan
S.	Bates
E. H.	Bel
J.	Bigler
H.	Bisgaard
M. J.	Boedigheimer
K.	Bønnelykke
J.	Brandsma
P.	Brinkman
E.	Bucchioni
D.	Burg
A.	Bush
M.	Caruso
A.	Chaiboonchoe
P.	Chanez
F. K.	Chung
C. H.	Compton
J.	Corfield
A.	D'Amico
B.	Dahlén
S. E.	Dahlén
B.	De Meulder
R.	Djukanovic
V. J.	Erpenbeck
D.	Erzen
K.	Fichtner
N.	Fitch
L. J.	Fleming
E.	Formaggio
S. J.	Fowler
U.	Frey
M.	Gahlemann
T.	Geiser
V.	Goss
Y.	Guo
S.	Hashimoto
J.	Haughney
G.	Hedlin
P. W.	Hekking
T.	Higenbottam
J. M.	Hohlfeld
C.	Holweg
D.	Horowitz
I.	Horváth
P.	Howarth
A. J.	James
R.	Knowles
A. J.	Knox
N.	Krug
D.	Lefaudeux
M. J.	Loza
R.	Lutter
A.	Manta
S.	Masefield
J. G.	Matthews
A.	Mazein
A.	Meiser
R. J. M.	Middelveld
M.	Miralpeix
P.	Montuschi
N.	Mores
C. S.	Murray
J.	Musial
D.	Myles
L.	Pahus
I.	Pandis
S.	Pavlidis
A.	Postle
P.	Powel
G.	Praticò
M.	Puig Valls
N.	Rao
J.	Riley
A.	Roberts
G.	Roberts
A.	Rowe
T.	Sandström
J. P. R.	Schofield
W.	Seibold
A.	Selby
D. E.	Shaw
R.	Sigmund
P.E.	Silkoff
F.	Singer
P. J.	Skipp
A. R.	Sousa
P. J.	Sterk
K.	Sun
B.	Thornton
W. M.	van Aalderen
M.	van Geest
J.	Vestbo
N. H.	Vissing
A. H.	Wagener
S. S.	Wagers
Z.	Weiszhart
C. E.	Wheelock
S. J.	Wilson
